# Supplementary material for: Behavioral Health Risk Factors and Motivation to Change among Cardiovascular General Hospital Patients Aged 50 to 79 Years
Source: Nutrients. 2022 May 7;14(9):1963. doi: 10.3390/nu14091963 (PMC9105822; doi:10.3390/nu14091963)
Supplement: Supplementary file 1 [file nutrients-14-01963-s001.zip]

Archive with 1 entries (1 files):
- nutrients-1698019-supplement.pdf
